# Supplementary material for: The Most Common VHL Point Mutation R167Q in Hereditary VHL Disease Interferes with Cell Plasticity Regulation
Source: Cancers (Basel). 2021 Aug 2;13(15):3897. doi: 10.3390/cancers13153897 (PMC8345752; doi:10.3390/cancers13153897)
Supplement: Supplementary file 1 [file cancers-13-03897-s001.zip]

Archive with 2 entries (2 files):
- cancers-1304810-supp-Table S1.xlsx
- cancers-1304810-supp-final.pdf
